# Supplementary material for: Development of a Microfluidic Point-of-Care Platform for HPV Detection Based on Helicase-Dependent Amplification
Source: Trop Med Infect Dis. 2025 Sep 19;10(9):272. doi: 10.3390/tropicalmed10090272 (PMC12474266; doi:10.3390/tropicalmed10090272)
Supplement: Supplementary file 1 [file tropicalmed-10-00272-s001.zip]

Archive with 1 entries (1 files):
- tropicalmed-3838411-supplementary.pdf
